# Supplementary material for: Nutritional, Chemical, and Functional Properties of Wholegrain Einkorn Pasta Through Cooking and Digestion: A Comparative Study with Wholegrain Durum Wheat Pasta
Source: Foods. 2025 Jan 23;14(3):370. doi: 10.3390/foods14030370 (PMC11817464; doi:10.3390/foods14030370)
Supplement: Supplementary file 1 [file foods-14-00370-s001.zip]

Archive with 1 entries (1 files):
- foods-3412615-supplementary.pdf
